# Supplementary material for: Physical assessment and rehabilitation for neurogenic thoracic outlet syndrome (NTOS): A scoping review
Source: Hand Ther. 2026 Feb 5:17589983251411877. Online ahead of print. doi: 10.1177/17589983251411877 (PMC12875897; doi:10.1177/17589983251411877)
Supplement: Supplemental Material - Physical assessment and rehabilitation for neurogenic thoracic outlet syndrome (NTOS): A scoping review [file sj-xlsx-1-hth-10.1177_17589983251411877.xlsx]

## Sheet: data extraction
											or how proposed in a rv article	or how proposed in a rv article	or how proposed in a rv article	or how proposed in a rv article	TIDieR												or how proposed in a rv article
who extracting	study ID	Author & date	study design	country of origin	location of recruitment	sample size	inclusion / exclusion criteria	intervention / control	mean age (range)	F:M	how diagnosed NTOS?	symptoms	mean duration of symptoms (range)	key objective assessment points / tests	name of intervention	why (rationale / goal)	what (materials used-leaflets/training etc)	what (procedures, activities)	who provided	how provided	where	when & how much (dose, frequency, duration)	tailoring any modifications	modifications	how well planned (intervention adherence / fidelity)	how well actual (intervention adherence / fidelity)	Results / PROMS	Results	Main Findings	Comments	any beneifical clinical reasoning points for therapy	include / exclude / maybe?	why ?	additonal paper to source from this paper?
jos		ahmed 2024	review	usa	n/a	n/a	NTOS	n/a	n/a	n/a	true' ntos needs symptoms and objective evidence of chronic c8/t1 / lower trunk plexopathy on emg	pain- neck, traps, ant chest, shoulder, arm, elbow, forearm. Parathesia- mostly 4/5th. Occipital headaches. Weakness arm/hand. Worse with arm elevated	n/a	adson / east / wright / costoclavicular/ ultt / scapular elevation sign / tinel- supraclavicular only- multiple tests may be better than one	n/a	create & increase space at site of compression to decrease impingement / improve posture, optimise diagrphamtic breathing	n/a	scalene & pec stretching & relaxing exercise (via balderman)	n/a	n/a	n/a	4-6 weeks	n/a	n/a	n/a	n/a	n/a	n/a		very min detail	good segments on emg results	exclude		no		Exclude
jos		Couzan 2021	review / expert opinion	france	n/a	experience of 7000 patients- no further description	n/a	n/a	n/a	n/a	n/a	n/a	n/a	brachial plexus bell- ? Supraclavicular pressure? 2 manoeuvres 1. brachial plexu stretching manoeuver- shd elevation to 50 degrees with slight abduction and elbow ext and wrist ext- upper traps and shd relaxed- completed up to 50 times max 2. candlestick manoeuver- performed until 50 movements maximum (Fig. 3). It induces a dynamic vascular compression in case of the TOS. It needs retropulsion, a…	n/a	n/a	n/a	n/a	n/a	n/a	n/a	n/a	n/a	n/a	n/a	n/a	n/a	n/a	n/a	discusses TOS (vascular) and BPSS (brachial plexus stretching syndrome doesn’t mention but BPSS assume is NTOS, state they can be differentiated by 1 clinical sign, 2 manoeuvers and 3 entities , also describes a 10 part rehab programme	they propose they can differentiate between tos and bpss (nots?) by results of 2 manoeuvres association of BPSS and TOS: brachial plexus stretching manoeuvre < 50 movements and candlestick manoeuvre < 50 movements, • isolated BPSS: brachial plexus stretching manoeuvre < 50 movements and candlestick manoeuvre > 50 movements, • isolated TOS: brachial plexus stretching manoeuvre > 50 movements and c…	exclude	not ntos - they state bpss- stretching too much to ensure hey know what they are talking about to include			Exclude
